# Supplementary material for: Metabolic Response of RAW 264.7 Macrophages to Exposure to Crude Particulate Matter and a Reduced Content of Organic Matter
Source: Toxics. 2021 Aug 30;9(9):205. doi: 10.3390/toxics9090205 (PMC8472964; doi:10.3390/toxics9090205)
Supplement: Supplementary file 1 [file toxics-09-00205-s001.zip]

Archive with 1 entries (1 files):
- toxics-1318770-supplementary.pdf
